# Supplementary material for: Genome-wide analysis of eukaryote thaumatin-like proteins (TLPs) with an emphasis on poplar
Source: BMC Plant Biol. 2011 Feb 15;11:33. doi: 10.1186/1471-2229-11-33 (PMC3048497; doi:10.1186/1471-2229-11-33)
Supplement: Additional file 2 — List of amino acid sequences deduced from the 42 P. trichocarpa TLP gene models. Stop codons are represented by asterisks. [file 1471-2229-11-33-S2.TXT]

>POPTR_0009s03410
MTTARPIFACAFVILCTLFHAARPELILTLVNNCPFTIYPAIQPNAGHPVLEKGGFPLQTLTHRSFRAPDQHWSGRIWGRTGCTHSNGKFQCTTGDCNNRIECNGLGGAPPATLAQITLHHGHNDFSSYGVSLVDGFNLPMTVTPHEGKGVCPVVGCRANLLSTCPDELKFRSSAGHVVGCKSGCEAFGTDELCCRNHYNSPQTCRASSFSEFFKHACPATFTYAHDSPSLTHECSSPRELKVIFCH*
>POPTR_0001s22880
MGSRMPFAIITFTLVIFFYGAQSVTFDFTNNCPYTVWPGTLTAAGGPSLSSTGFTLATGASSSLSVPVNWSGRLWARTQCSTDASGKFVCATADCASGVIECNGAGAIPPASLAEFTLSGDGGKDYYDISLVDGFNLPISVTPQGGSTGCPSTSCAANVNAVCDPSLAVKGSDGTVIACKSACLAFNQPQYCCTGEYNTPDKCPANQYSMTFKQQCPQAYSYAYDDKSSTFTCPSGGNYLITFCP*
>POPTR_0001s22810
MANQIPLALTFTLLLVCFKHAGALSVTFSFKNNCPFTVWPASLNNADSPQLSSTGFALTAGASSSLSTPVPWSGRFWGRTRCNTDSSGKFTCATGDCASGRIECHGAGGIPPASLAEFALRANDGHDYYDISLVDGFNIPLSVIPQGGSSECRSTSCAANVNAVCDSKLAVKGSDGTVIACKSACLAFNQPQFCCTGEFSTPDKCLATNYSSTFKQQCPEAYSYAYDDKSSLLTCPSGSNYVINFCP*
>POPTR_0001s24430
MATATQLFTCALLISCTLFHVARPELIITLVNNCHFTIYPAIQPNAGHPVLEKGGFPLQTLTHRSFRAPDQLWSGRIWGRTGCAHSNGKFHCVTGDCNNRIECNGLGGATPATLAQITIHHGHKDFSSYGVSLVDGFNLPMTVTPHEGKGVCPVVGCRANLLATCPEKLQFRSLGRHGHVAGCKSGCEALGTDELCCRNHYNSPQTCRASTFSEFFKHACPATFTYAHDSPSLTHECSSPRELKVIFCH*
>POPTR_0002s02200
MSQRTLLIPLSSFFIAHLLISGVVSTTFTLTNKCGYTVWPGILSNADAPALSTTGFSLQKGESKTITAPASWGGRLWGRTYCSQDSTGKFSCLTGDCGSGKLECSGTGAAPPATLAEFKIDGYGGMDYFDVSLVDGYNLPLLVVPQGGSGQNCTSTGCVVDLNGACPSELKVTSTGGESVACKSACEAFRSPQYCCSGAYGTPDTCKPSSYSEIFKNACPRAYSYAYDDKTSTFTCASADYQITFCPAPNTSQKASQEQNSENTNTNTNTPLINSTMVYEGALSQNGASPSMYGNVLGSHVTAGIVSFTVAIWQWRQLF*
>POPTR_0009s13510
MDHFSCCFSSLISTLVLLFLVSYKGGVLAATFTFVNKCEYTVWPGILANAGSPRLDSTGFELLKDSSRSFIAPTGWSGRFWARTGCNFDESGTGSCSTGDCGSGQVECNGLGASPPATLAEFTLGSGGQDFYDVSLVDGYNLPMVVEGSGGSGMCASTGCVSDLNRQCPQELRSGEGDACKSACEAFGSPEYCCSGAFNTPATCKPSVYSEMFKAACPKSYSYAYDDATSTFTCSGADYTVTFCPSSPR*
>POPTR_0012s04520
MAAMLRSLLALLLFTSIFSHISEVSSTTITLHNKCTHPVWPGIQPSAGKPILARGGFKLPPNKAYTLHIPPLWSGRLWGRHGCSFDASGRGRCATGDCGGSLYCNGIGGTPPATLAEITLGNEQDFYDVSLVDGYNLAISITPFKGSGKCSYAGCVSDLNLMCPLGLQVRSKDNRSVVACKSACFAFNSPRYCCTGRFGTPQACKPTAYSRIFKAACPKAYSYAYDDPTSIATCTRGNYLVTFCHHR*
>POPTR_0001s09000
MSSLKTLSIFSFLFAALHFPSVHAATFDITNKCPYTVWAAAKPGGGRQLNNGETWTISADPGTTQARIWARTNCQFDGAGRGNCQTGDCNGLLACQGYGSPPNTLAEYAIGQFANQDFIDISNIDGFNVPMEFSSASAGCTRVIKCTADIVGQCPNELKVPGGCNGPCPVFKTDEYCCNSGTCGPTTFSKYFKERCPDAYSYPKDDPTSLFTCPTGTNYKVIFCP*
>POPTR_0001s22850
MGSRMPFAIITFTLVIFLYACTHAGAQSVTFVVKNNCPYTVWPGTLTAAGRPPISSTSFTLATGASSSLSVPATWSGRLWARTQCSTDASGKFVCATADCASGVIECNGAGAIPPASLAEFTLRGDGGKDFYDISLVDGFNTPISVTPQGGSTGCPSTSCAANVNAVCDPRLAVKGADGTVIACKSACLEFHQPQFCCTGEYSTPDKCQPNQYSMTFKQQCPQAYSYAYDDKSSTFTCPSGGNYLITFCP*
>POPTR_0001s22900
MSAGHCMDGLRTSGAQSVTFVFTNNCPYTVWPGTLTAAGGPSLSSTGFTLATGASSSLSVPVNWSGRLWARTQCSTDASGKFVCATADCASGVIECNGAGAIPPASLAEFTLRGDGGKDFYDISLVDGFNIPISVTPQGGSTGCPSTSCAANVNAACDPSLAVRGSDGTVIACKSACLAFNQPQFCCTGEYDSPEKCQPNQYSMTFKQQCPQAYSYAYDDKSSTFTCPSGGNYLITFCP*
>POPTR_0012s00430
MPLTIPLFRLILTSFLIPLSYSCTFTITNDCPYTIWPGTLAGAGNPQLASTGFRLDSGQSVSISSVPGWSGRIWARTGCTFDGSGNGSCQTGDCGGRLECVGNGATPPASLFEITLGTGNVKDYYDVSLVDGYNLPLVAAPVGIHGACNVTGCVSDVNMGCPKELQVVGDDGGGGGVVACKSACEAFGLDQYCCGGEFANPTTCRPSFYSTIFKRACPRAYSYAFDDGTSTFTCKASDYAIIFCPTANRIETPDGADTASVIPKPGNGETMKLLDYCRRAPTAISIILEMNPFARMKLN*
>POPTR_0001s22870
MGSRMPFAIITFTLVIFLCACTHAGAQSVTFVVKNNCPYTVWPGTLTASGRPPISSTGFTLATGASSSLSAPATWSGRLWARTQCSADSSGKFVCATADCASGVIECNGAGAIPPASLAEFTLRGDGGKDFYDISLVDGFNIPISVAPQGGSTGCRSTSCASDVNAVCDPSLAVRRPDGTVIACKSACLAFNQPQYCCSGEYNTPDKCPANQYSTTFKKQCPQAYSYAYDDKTSTFTCPSGGNYLITFCP*
>POPTR_0001s22920
MESRMPIAIITFTLVIFFYGAQSVTFDFKNNCPYTVWPGTLTAAGGPSLSSTGFTLATGASSSLSVPVNWSGRLWARTQCSTDASGKFVCATADCASGVIECNGAGAIPPASLAEFTLSGDSGKDYYDISLVDGFNLPISVTPQGGSTGCPSTSCAANVNAVCDPSLAVKGSDGTVIACKSACLAFNQPQYCCTGDHNTAETCPPTQYSMTFKQQCPQAYSYAFDDKSSTFTCPSGGNYLITFCP*
>POPTR_0001s22930
MESRMPNIAIITFTLVIFLYACTHAGAQSVTFDFTNNCPYTVWPGTLTAAGGPSLSSTGFTLATGASSSLSVPVNWSGRLWARTQCSTDASGKFVCATADCGSGVIECNGAGAIPPASLAEFTLSGDGGKDYYDISLVDGFNLPISVTPQGGSTGCPSTSCAANVNAVCDPSLAVKGSDGTVIACKSACLAFNQPQYCCTGEYNTADTCPPTQYSMTFKQQCPQAYSYAFDDKSSTFTCPSGGNYLITFCP*
>POPTR_0001s22960
MGSPRMPFAIITFTLVIFLYACTHAGAQSVTFVVKNNCPYTVWPGTLTAAGRPPISSTGFTLATGASYSLSVPATWSGRLWARTQCSTDASGKFVCATADCASGVIECNGAGAIPPASLAEFTLNGSGGLDFYDISLVDGFNIPISVTPQGGSPGCSSTSCAANVNAVCDPSLAVRGPDGTVIACKSACLAFNQPQFCCTGEYSTPDKCPPNQYSMIFKKQCPQAYSYAYDDKSSTFTCPSGGNYLITFCP*
>POPTR_0005s11480
MDLLSFSQNHPHYCAAFLSLLFIFEGVSGAKFTFVNKCDFSVWPGILGSPELDSTGFELRKGSSRSFQAPTGWSGRFWGRTGCNFDSSGHGSCVTADCGSGQVECNGAGATPPATLAEFTLGSGSQDFYDVSLVDGYNLPMIVEVSGGSGECASTGCVTDLNRKCPTELRTEGGSACRSACEAFGKPEYCCSGEYNSPASCKPSMYSQVFKSACPKSYSYAYDDATSTFTCTGADYTITFCPNFHR*
>POPTR_0001s21790
MNITVAAGQNASTNAKPFTLVNNCKEMIWPGIITKGDSNRGEGFALKPGQTAIYNATVGWSGRIWARTGCNFDKTGTGTCQTGSCGTSLNCTGPSNPPNTIAEFTLGDDVDFYDLSLVDGYNLPIVISPINGKGNCSIAGCEGDLRQNCSSELAVKSNGKVIACRSACNAFNTDEYCCRGAFADPAACQPSNYSRSFKQVCPAASSYAFDDRASIITCSASEYIIIFCASRNQSVCSYHDKKLVCNTSTGSTAPPLDLGGWIRMLSLSMLFILKMKF*
>POPTR_0004s17890
MGYFSCCFPTLISSFVLLLLVSYKGCVLAATFTFVNKCEHTVWPGILANAGSPRLDSTGFELQQDSSRSFIAPTGWSGRFWARTGCNFDESGAGLCSTGDCGSGQVECNGFGAAPPATLAEFTLGSGGQDFYDVSLVDGYNLPMVVEGSGGSGMCASTGCISDLNIQCPQELRVGEGDACKSACEAFGSPEYCCSGAFNTPATCKPSVYSEMFKAACPKSYSYAYDDATSTFTCSGADYTVTFCPSSPR*
>POPTR_0005s26250
MHILMLQLRFLQMDHVFSSSALHITLILLTICKGISGAKFTIINRCDYTVWPGILSNAGSTPLDSTGFELPQGESRSFQAPPNWSGRFWGRTGCTFDPNTGQGTCITGDCSSNQIECNGKNANPPATLAEFTVGSGVKDFYDVSLVDGYNLPMIVEPNGGSGSCLSTGCMTDLNQQCPAELRVESGQACKSACEAFGSPEYCCSGAYGAPDTCKPSAYSEMFKTACPRSYSYAYDDATSTFTCTGADYVITFCPSSTR*
>POPTR_0018s10490
MSRFSYLSLFPCFLLFAHFFTLSNAATFEIRNQCPYTVWAAAVPGGGRRLGPGESWTITARAGTTQARIWGRTNCIFDGAGRGMCETGDCNGLLQCQAFGQPPNTLAEYALNQFNNLDFFDISLVDGFNVPMDFSPVSGNCRGIRCAADINGQCPNPLRASGGCNNPCTVFKTDQYCCNSGSCEPTNYSRFFKQRCPDAYSYPKDDQRSTFTCPGGTNYRVVFCP*
>POPTR_0001s22830
MGSRMPIAIITFTLVIFLYACTHAGAQSVTFDFKNNCPYTVWPGTLTAAGGPSLSSTGFTLATGASSSLSVPVNWSGRLWARTQCSTDASGKFVCATADCASGVVECNGAGAIPPASLAEFTLRGDGGKDFYDISLVDGFNIPISITPQGGSTGCPSTSCAANVNAVCDPSLAVKGADGTVIACKSACLAFNQPQYCCTGDHNTADTCPPTQYSMTFKQQCPQAYSYAYDDKSSTFTCPSGGNYLITFCP*
>POPTR_0001s22910
MAILIIDINKNKSCTHAGAQSVTFDFKNNCPYTVWPGTLTAAGGPSLSSTGFTLATGASSSLSVPVNWSGRLWARTQCSTDASGKFVCATADCASGVIECNGAGAIPPASLAEFTLSGDGGKDYYDISLVDGFNLPISVTPQGGSTGCPSTSCAANVNAVCDPSLAVKGSDGTVIACKSACLAFNQPQYCCTGDHNTAETCPPTQYSMTFKQQCPQAYSYAFDDKSSTFTCPSGGNYLITFCP*
>POPTR_0001s22860
MQELNLTFVVKNNCPYTVWPGTLTAAGRPTISSTGFTLATGASPSLSVPATWSGRLWARTQCSTHSSGKFVCATADCASGVIECNGAGAIPPASLAEFTLRGDGGQDYYDISLVDGFNIPILVTPQGRSTGCRSTSCAPDVNAVCDPSLAVRRPDGTVIACKSANLAFNQPQFCCSGEWQCGFPWYDKCPANQYSTTFKKQCPQAYSYAYDDKTSTFTCPSGGNYLIAFCP*
>POPTR_0002s08760
MMECARIFTIVNYCQETVWPGVTPGDNFNGGGFELKSGQSIVFTAPVGWSGRIWGRTGCKFDKNGSGSCKTGPCGTSLKCKASGETPASLAEFTLTTLDFYDVSLVDGFNLPIAVTPVNGKGNCSVAGCDADLRDTCPSELAVKSNGKVIACRSACDVFNTDEYCCRGVYGNPVVCQPTYYSKKFKEACPTAYSYAYDDPTSIFTCSGTDYIVSFCSSRKQPVCTYHDNKLVCSGSDKGLKSLITRWWALVFAVPLLLTF*
>POPTR_0014s04020
MAISSISLCYLLLLLFVTGNVGNATVFTLQNQCSYTLWPGTLSGNGAATLGDGGFTLAPGASIQFQAPPGWSGRFWARTGCVFDESGSGKCVTGDCGGTLNCIGGGAPPVSLVEFTIGTNPNDKDFYDVSLVDGYNVGLGVKALGGYGDCQYAGCVSDLNGNCPAELRVVDSGSTVACKSACAAFNAPEFCCTADHATPQTCSPTQYSVMFKNACPTAYSYAYDDASSTCTCTGSDYLITFCPSGSG*
>POPTR_0005s11490
MARPQPYISLFFFSFLLIVSGGYSSTFTIINKCNYQVWPGMLSNAGTPQLPTTGFVLQPGESNSISFPESWSGRLWGRTLCTQDSTAGKFSCLTGDCGSSTLECSGGGAAPPATLAEFTLNGADGLDFYDVSLVDGYNLPMLITPQSGTGGNCTATGCVVDLNNACPNELKVIDSGNGENLACRSACDAFGDPEYCCSGAYATPDTCKPSSYSQFFKNACPRAYSYAYDDGTSTFTCAGADYVITFCPAPTTSQKSANGQQNPLAAHVSAGSHNTSPYFIGGFITIAVAIWQLF*
>POPTR_0004s01440
MLLLAGVVSATLTIINNCDYTIWPGINSTYDPRPLFYVTSTIPTGFSLGQNDWKDITTSDDWHGRLWGRTHCTEDDTGRFSCITGDCGSGKIECSTIPAGSSPVTMAEFKINNAGLDFFNVSLLDGYNLPLLVLPSNRSCKKAGCVVDLNGVCPPQLTVNSSDGMIAGCRSACEAFNSQEFCCTGEYETPSTCKPSSYSQNFKKKCPSAYTYPLDDETGTFSCASSDYQIVFCAGNTTEYKSTTSNMTVVSSGPAEPPPSTTVIRAPSLSPPPSPSVKTPPSPSPQGITPPSPSPQEITPRPSPEIRRKTSRSLVPIIAGVIGSVLLIVSFVVIFILRARWRGKSEQDPQDVEDDHIKHVPGMPVRFSYQELYVATDNFNERLGRGGFGSVFKGKLGDGTQIAVKRLEKLGQGMSDFLAEAEAIGSLHHFNLVRLIGFCAEKSSRLLVFEYLSNGSLDNWIFMNVQGSFLDWQTRKKIIVDIAKGLAYLHEDCRHTIIHLDVKPQNILLDSSFHAKIADFGLSKLINRDMSQVQISMRGTPGYLAPEWRQPLGRITVKVDIYSFGIVLLEIVCARRNADQSQPESAFHLLTLLQKKGGQDRVIDIVENLDEYTRSDREEITRMIKVAAWCLQDDPERRPLMSTVLKVLEGVMEVDSKINYRFSHAMISSPAGNNHISSAPPPASVLSNPR*
>POPTR_0001s09570
MSHFTKFLTSSLLFSLLIISTNAATFEIRNNCPYTVWAAASPGGGRRLDRGQTWYLNVPAGTSMARIWGRTNCNFDGSGRGRCQTGDCTGGLECKGWGVPPNTLAEYALNQFGNLDFYDISLVDGFNIPMEFSPTSSGGSGKCQALLCTADINGQCPNELRAPGGCNNPCTVFKTNEYCCTNGQGSCGPTYFSRFFKDRCPTSYSYPQDDPSSTFTCPGGTNYRVIFCPRGSPHFPLEMVEEQRAE*
>POPTR_0001s09030
MSHLTKFLTSSLLIFSLLFISTNAATFEIRNSCPYTVWAAASPGGGRRLERGQTWNLNVPAGTSMARIWGRTNCNFDGGGKGRCQTGDCTGGLECKGWGVPPNTLAEYALNQFGNLDFYDISLVDGFNIPIEFSPTSGGGKCQALLCTADINGQCPNELRAPGGCNNPCSVFKTNEYCCTNGQGSCGPTKFSRFFKDRCPTSYSYPQDDPTSTFTCPGGTNYRVIFCPRGSPHFPLEMVEEKRAE*
>POPTR_0002s02190
MDRIFTSSALHITLILLTICKGLSGATFTFINRCGYTVWPGILSNAGSTPLESTGFELPQGGSRSFQAPPNWSGRFWGRTGCTFDPNTGQGTCLTGDCSSNQIECNGKNANPPATLAEFTVGSGVLDFYDVSLVDGYNLPMIVEPNGGSGSCLSTGCVTDMNQQCPTELRADSGQACKSACEAFGSPEYCCSGAYGSPDTCKPSVYSEMFKAACPRSYSYAYDDATSTFTCTGADYVITFCPSLTR*
>POPTR_0003s01430
MAQILGRHLHLFMPLSVLILQIAMAAGQNTSTEAKSFTLVNNCNETIWPGILTRGNNSNGYGFALQQGQTAFYNATAGWSGRMWARTGCSFDKNGTGTCQTGSCGTSINCTVPSNPPNTIAEFTLGDVDFYDVSLVDGFNLPVVISPIDGKGNCSISGCDGDLRQNCSSGLAVKSDGKVIACRSACDAFNTDEYCCRGAYADPVACLPTNYSRSFKQVCPAAASYAFDDSISIITCSASEYVVTFCASRNQKVCSYHDNKLVCNTSNGSKASPLGLGGWILVLALPLTYNLKMKFYLS*
>POPTR_0004s01420
MSLLKLLMHLSPFLVAHLFVSGMLLSYVSTTLTILNNCDYIIWPGINSTYDPRPLFYVAPTIPTGFSLGENAGKEITTSDDWAGRLWGRTNCTEDDTGRFSCITGDCGSGKIECSTVPAGSSPVTMAEFKINKDGRYFFNVSLLDGYNLPLLVLPSNKSCKKAGCGVDLNDVCPSELTVSSSDGKIAGCRSACEAFGSQQYCCTGEYGTPSTCKPTSYSQNFKKKCPNTYTYPLDDETGTFSCASSDYQIVFCAGNTTVYSSPAEPPPSPPPQVKKPPRPSPEIRPKTPRSLVPIIAGVIGSVLLIISFVVIFILRARWRGQSEQDQQDVEDHHIKHVPGMPVRFSYQELYVATDNFNERLGRGGFGSVFKGKLGDGTQIAVKRLEKRGQGMSAFLAEAEAIGSLHHFNLVRLIGFCAEKSSRLLVFEYLSNGSLDNWIFMNVQRSFLDWQTRKKIILDIAKGLAYLHEDCRHTIIHLDVKPQNILLDSSFHAKIADFGLSKLINRDMSQVQISMRGTPGYLAPEWRQPLGHITVKVDIYSFGIVLLEIVCARRNADQSQPESAFHLLTMLQKKGDQDRVIDIVENLDEYTRSDREEITRMIKVAAWCLQDDPERRPLMSTVLKVLEGVMEVDSNINYRFSHAMVSSPAGNKHISSAPPPASVLSNPR*
>POPTR_0004s01460
MSVIILLVHLSSFLVAHLFISGVVSTTFTITNKCNYTVWPGISSQSGSAALSTTGFSLEKNESKTLTAPDSWRGRFWGRTYCTEDSSGNFSCISGDCGSGKLECSGNGGALPVTLAEFAIGDFNGLDFFDVSLVDGFNLPLLVVPSRQNCTSTGCVADLNESCPSELRVTTSTEGKTAACMSACQVTKLSMFCCTSNATCKPSLYSQFFKNACPQAYSYAYDDQTSTFTCASTDYQVTFCPGNTTVITENNSRPSPGEIAPIPPPEIRPNTTSRRHWVPIIAGIVGGVLAIISFVVIIVWRVRLSKSNDTEEDVEDDYIKQVPGMPVRFSHEDLRVATNDFKETLGRGGFGSVFKGVLADGTGIAVKRLDKLGQGKRAFLAEVETIGSVHHFNLVRLIGFCAEKSYRLLVYEYMSNSSLDNWIFKKVQGSSLDWQTRKKIILDIAKGMAYLHEECRQTIMHLDIKPQNILLDPNFNAKISDFGLSKLIDREMSQVQLSMRGTPGYLAPEWHQELGRITVKVDVYSFGIVLLEVVCARRSVDHSQPESAFHLLRMLQNKAEYILKFLDEYMQSDRDEIIRMIKIAAWCLQDDPEKRPLMSTVVKVLEGVMEVDSNLVYKFSHALAPPPVADDYILSAPPPASVLSNPR*
>POPTR_0009s13480
MDHLFLSLTLFALIPLSSFSGVEPITFKFINKCRHTIWPGLLSGAGTSQLPTTGFYLNSGKSRTVKIPRSWSGRLWGRTFCSQDRTGKFSCLTGDCGSGKVECLGSGAQPPATLAEFTLNGADGLDFYDVSLVDGYNLPMLVIPKKVTRGGCGATGCLIDLNGACPKELRLSAASGGKGAVACRSACEAFGDPRFCCSEGYATPETCGPSVYSLFFKHACPRSYSYAYDDKTSTYTCAATDYDIIFCPLPYTSQKLLALRKDGVELPLVNKTTMYRRSHGASSPGVVQQQFLAGAASIVTALLLFWPPLFPL*
>POPTR_0005s26240
MSQLTLLIPLSSFFISHFFIQAVVSTTFTLTNKCDYTVWPGSLSNADAPALSTTGFALQNGESKTITAPASWGGRFWGRTYCSQDSTGKFSCVTGDCGSGKLECSGTGAAPPATLAEFKLDGYGGMDYFDVSLVDGYNLPLLVVPQGGSGQNCTSTGCVVDLNDSCPSELKVTSTEGESVACKSACEAFGSPQYCCNGAYSTPDTCRPSTYSEIFKNACPRAYSYAYDDKTSTFTCAAADYQITFCPSPNTSQKASQGQNTENTSTNSYTPLVNSTMVYEGALNQNGASPSMNSKVLGSHVIAGIVSLTVAIWQLG*
>POPTR_0005s16030
MARLNLNLLLLLILLVLSSGPKMMESLRVFTITNYCKETVWPGIFPGENFNGGGFELKPGQSSVLNAPVGWSGRIWGRTGCSFDKNGNGTCKTGTCGSFLKCRASGETPASLAEFTLTTLDFYDVSLVDGFNLPIAVTPINGKGNCSVAGCDADLRDTCPSELAVKSKGKVIACRSACDVFNTDEYCCRGLYGNPRVCQPTFYSKKFKEACPTAYSYAYDDPTSICTCAGTDYVITFCSSRKREACTYHNNKLICSGSRGLKSLIERWWALVFVLPLLLAF*
>POPTR_0006s08840
MSLLSFSSVLQLSLLLYLLASFPTTNGEQLILVNNCNESLWPGVLGGAGHSTPKDGGFLLGCGEEVVIDVPDKWSGRIWGRQGCSFDNDGKGSCDTGDCSGLLRCQGTGGTPPATMVEMTLGSSTSPLHFYDVSLVDGFNLPVSMAPVGGGIGCGVASCEVDLNICCPSALEVKSNGKIVGCKSACLAMQSAKYCCTGDYANPKTCKPTLFAHLFKAICPKAYSYAFDDSSSLNKCRASRYVITFCPPK*
>POPTR_0010s20840
MSTSSHQFLLFFLCMIISLSITDGTELIIANNCKDSVWPGILGTAGHVTPREGGFLLLSGEQTVLQVPDKWSGRIWPRQGCCFDETTGRGSCQTGDCAGLLQCRGVGGVPPATLVEMTLGTSESALHYYDVSLVDGFNVPVSMMPVGGGAGCGIAACETDLNVCCPSTLVVKRQGKVVGCKSACLAAKTDRYCCTGEYANPKSCKPTIFSHLFKAICPKAYSFAFDDASGLKTCKASRYAITFCPPN*
>POPTR_0021s00690
MSRIILFMHLSSFLVAHLFISGVISTTFTITNSCNHTVWPGVSSSSSGTFPTTGFSLEKNESKIIKAPASWNGRFWGRTYCTEDYSGNFSCITGDCGSGKLECSGNGGASPVTLAEFALGNFNGLDFFDVSLVDGFNLPLLVVPSGQNCSSTGCIGDLNESCPTELEVTNGTEEKSVGCRSACDALKLPIYCCDGGSMSSVKCKPSLYSRFFKNSCPQGYSYIYDDNTNTTYTCPSTDYQITFCPGKSINTTSYRSSSINTTSYRPNSRNTTATANNYRPSSGEIKPMPEIRSNATSRRQWKPIIAGVVGGVLAIISFVVIIVLRVRWSKSENTEEDVEDDHIQQVPGMPVRFSYKDLCDATDDFKETLGRGGFGSVFKGVLADGTGIAVKRLDNLGQGKREFLAEVETIGSVHHFNLVRLIGFCAEKSYRLLVYEYMSNGSLDSWIFKKSQRSSLDWKTRKKIILDIAKGLAYLHEECRQTIIHLDIKPQNILLDPKFNAKISDFGLSKLIDREMSKVQLSMRGTPGYLAPEWHKALGHVTIKVDVYSFGIVLLEVVCARRNIDHSQPESAFHLLRMLQNKAENILGYLDEYMQSDKEEIIRMLKVAAWCLQDDPERRPLMSTVVKVLEGVMEVGSNLVYKFSHALAPPPADGAHISSAPPPASVLSNPR*
>POPTR_0015s04510
MAAMLRSLLTLTLFTLIFSHISEVSSTTITLHNKCTHPVWPGVQPSAGRPVLARGGFKLPPNKAYTLNLPPLWSGRLWGRHGCSFDASGRGGCATGDCGGSLYCNGIGGTPPATLAEITLGNDQDFYDVSLVDGYNLAISITPFKGSGKCSYAGCVRDLNMMCPVGLQVRSKDNNRVVACKSACSAFNSPRYCCTGSFGTPQACKPTAYSRIFKAACPKAYSYAYDDPTSIATCTRGNYLVTFCPNQH*
>POPTR_0015s00310
MPVKIPRTVLFSPLIFFSFLIPVSYSFAFTITNNCPYTIWPGTLAGAGTPQLASTGFRLDSGYSMRIPSVPGWSGRIWARTGCTFDESGNGTCQTGDCGGRLECNGMGASPPASLFEVTLGTGDAKDYYDVSLVDGYNLPLVAAPVGVHGACNATGCLSDINMGCPKELQVAGGDGGEGGVVACKSACEAFGLDQYCCGGEFANPTTCQPSFYSTIFKRACPRAYSYAFDDGTSIFTCKADDYAIVFCPTAKGIKTPDGAHAATMIPNPGNGETMKLVSSSNILQPLPLLFLLLILSLTL*
>POPTR_0017s11190
MKLPKWNTYGFFLFLICHSLFSGRSSGHQVAFYVHNKCPFAIWPATAPNTGHPVIADGGFHLTSGETKRIYAPWDWKGRIWARTGCNFTSNGQPACETGDCDGRLACNGLIGTPPVTLMQISLQADGTKPNFYDVSLVDGYNLPVSVTTKQISSKCTIGGCSKNLKNSCPMELQVLNKNGEIVACKSACLAFNLDSFCCSNEYGSPEKCKPSVYSKMFKDACPYYYSYAFDSPAPLVNCASKEYIVTFCPSSWGGDRSSI*
