# Supplementary material for: Genome-wide analysis of eukaryote thaumatin-like proteins (TLPs) with an emphasis on poplar
Source: BMC Plant Biol. 2011 Feb 15;11:33. doi: 10.1186/1471-2229-11-33 (PMC3048497; doi:10.1186/1471-2229-11-33)
Supplement: Additional file 6 — Protein accession numbers and phylogenetic classification of corresponding species used in this study. aOrganism code used in the study, corresponding to the 3 first letters of the genus name followed by the 2 first letters of the species name (ex.: Arabidopsis thaliana = Arath), except for Nepenthes species pluralis (Nep.spp) and Melampsora larici-populina (Mel.la.po). bNumber of TLP sequences used in this study. CAccession numbers are preceded by the organism code. Sequences retrieved from the NCBI protein database [32] are in black, those retrieved from the Phytozome portal [29] are in red. The 3 sequences of M. larici-populina were retrieved from the JGI genome website [55] and are labelled with JGI protein IDs. [file 1471-2229-11-33-S6.XLS]

## Sheet: Feuil1
		phylogenetic classification
organism	codea	kingdom	phylum	class	order	TLP Seq.b	perennial plant species	Accession numbersc
ANIMALS
Aleuroglyphus ovatus	Aleov	Animal	Arthropod	Arachnid	Astigmates	1		Aleov-156938887
Tyrophagus putrescentiae	Tyrpu	Animal	Arthropod	Arachnid	Astigmates	1		Tyrpu-156938921
Suidasia medanensis	Suime	Animal	Arthropod	Arachnid	Acariformes	1		Suime-156938909
Acyrthosiphon pisum	Acypi	Animal	Arthropod	Insects	Homopteres	5		Acypi-239791689 ;Acypi-239791413 ;Acypi-239791347 ;Acypi-193683271 ;Acypi-193683269
Dendroides canadensis	Denca	Animal	Arthropod	Insects	Coleopteres	1		Denca-66356190
Diaprepes abbreviatus	Diaab	Animal	Arthropod	Insects	Coleopteres	2		Diaab-57791226 ;Diaab-57791224
Tribolium castaneum	Trica	Animal	Arthropod	Insects	Coleopteres	3		Trica-91077370 ;Trica-91077368 ;Trica-91077308
Lysiphlebus testaceipes	Lyste	Animal	Arthropod	Insects	Hymenopteres	1		Lyste-57791230
Schistocerca gregaria	Schgr	Animal	Arthropod	Insects	Orthopteres	2		Schgr-46241861 ;Schgr-40949967
Toxoptera citricida	Toxci	Animal	Arthropod	Insects	Hemipteres	1		Toxci-57791228
Caenorhabditis briggsae	Caebr	Animal	Nematod	Secernentes	Rhabditides	5		Caebr-187030593 ;Caebr-157757473 ;Caebr-157757471 ;Caebr-157757469 ;Caebr-157756781
Caenorhabditis elegans	Caeel	Animal	Nematod	Secernentes	Rhabditides	6		Caeel-32699182 ;Caeel-7332135 ;Caeel-3877314 ;Caeel-3876373 ;Caeel-3876372 ;Caeel-3876371
FUNGI-Ascomycetes
Phaeosphaeria nodorum	Phano	Fungi	Ascomycete	Dothideomycetes	Pleosporales	1		Phano-169599150
Pyrenophora tritici-repentis	Pyrtr	Fungi	Ascomycete	Dothideomycetes	Pleosporales	1		Pyrtr-189208714
Penicillium marneffei	Penma	Fungi	Ascomycete	Euascomycetes	Eurotiales	1		Penma-212533347
Botryotinia fuckeliana	Botfu	Fungi	Ascomycete	Leotiomycetes	Helotiales	1		Botfu-150858311
Sclerotinia sclerotiorum	Sclsc	Fungi	Ascomycete	Leotiomycetes	Helotiales	1		Sclsc-156056102
Magnaporthe grisea	Maggr	Fungi	Ascomycete	Sordariomycetes	Sordariomycetes	1		Maggr-39971155
Neurospora crassa	Neucr	Fungi	Ascomycete	Sordariomycetes	Sordariales	1		Neucr-38567334
FUNGI-Basidiomycetes
Coprinopsis cinerea	Copci	Fungi	Basidiomycete	Agarigomycetes	Agaricales	3		Copci-169862247 ;Copci-116501214 ;Copci-116501202
Laccaria bicolor	Lacbi	Fungi	Basidiomycete	Agarigomycetes	Agaricales	2		Lacbi-170095127 ;Lacbi-170095125
Lentinula edodes	Lened	Fungi	Basidiomycete	Agarigomycetes	Agaricales	1		Lened-108860317
Moniliophthora perniciosa	Monpe	Fungi	Basidiomycete	Agarigomycetes	Agaricales	1		Monpe-238580081
Melampsora larici-populina	Mel.la.po	Fungi	Basidiomycete	Urediniomycete	Uredinales	3		Mel.la.po-76068 ;Mel.la.po-79324 ;Mel.la.po-124071
ANCESTRAL PLANTS (Chloro-, Bryo and Tracheophytes)
Chlamydomonas reinhardtii	Chlre	Plant	Chlorophyte	Chlorophyceae	Volvocales	0
Physcomitrella patens	Phypa	Plant	Bryophyte	Bryopsides	Funariales	3		Phypa-79687 ;Phypa-234028 ;Phypa-154130
Selaginella moellendorffii	Selmo	Plant	Tracheophyte	Sellaginellopsides	Selaginellales	12		Selmo-426298 ;Selmo-271835 ;Selmo-236128 ;Selmo-402999 ;Selmo-419455 ;Selmo-404385 ;Selmo-81648 ;Selmo-105934 ;Selmo-410984 ;Selmo-422821 ;Selmo-230073 ;Selmo-26188
PLANTS-Pinophytes (conifers)
Cryptomeria japonica	Cryja	Plant	Pinophyte	Pinopsides	Pinales	8	Yes	Cryja-60543126 ;Cryja-60543124 ;Cryja-60543122 ;Cryja-22830597 ;Cryja-22830595 ;Cryja-22830593 ;Cryja-139002766 ;Cryja-66864096
Cupressus arizonica	Cupar	Plant	Pinophyte	Pinopsides	Pinales	1	Yes	Cupar-9929163
Cupressus sempervirens	Cupse	Plant	Pinophyte	Pinopsides	Pinales	1	Yes	Cupar-9929163
Juniperus ashei	Junas	Plant	Pinophyte	Pinopsides	Pinales	1	Yes	Junas-9087177
Juniperus rigida	Junri	Plant	Pinophyte	Pinopsides	Pinales	1	Yes	Junri-38456224
Picea sitchensis	Picsi	Plant	Pinophyte	Pinopsides	Pinales	7	Yes	Picsi-116793079 ;Picsi-116790974 ;Picsi-116789992 ;Picsi-148910461 ;Picsi-148909662 ;Picsi-148908899 ;Picsi-148908595
Pinus monticola	Pinmo	Plant	Pinophyte	Pinopsides	Pinales	8	Yes	Pinmo-GQ329659 ;Pinmo-GQ329660 ;Pinmo-GQ329662 ;Pinmo-GQ329663 ;Pinmo-GQ329664 ;Pinmo-GQ329665 ;Pinmo-GQ329666 ;Pinmo-GQ329667
Pinus taeda	Pinta	Plant	Pinophyte	Pinopsides	Pinales	1	Yes	Pinta-146233383
Pseudotsuga menziesii	Pseme	Plant	Pinophyte	Pinopsides	Pinales	2	Yes	Pseme-4090255 ;Pseme-56122177
Taxus media	Taxme	Plant	Pinophyte	Pinopsides	Pinales	8	Yes	Taxme-124110802 ;Taxme-124110794 ;Taxme-124110782 ;Taxme-124110798 ;Taxme-124110780 ;Taxme-124110796 ;Taxme-124110776 ;Taxme-124110784
Thuja occidentalis	Thuoc	Plant	Pinophyte	Pinopsides	Pinales	1	Yes	Thuoc-55776201
PLANTS-Magnioliophytes-Liliopsides (angiosperms-monocots)
Hordeum vulgare	Horvu	Plant	Magnoliophyte	Liliopsides	Cyperales	7		Horvu-56682582 ;Horvu-56682578 ;Horvu-56682580 ;Horvu-56090131 ;Horvu-14164983 ;Horvu-14164981 ;Horvu-14164979
Oryza sativa	Orysa	Plant	Magnoliophyte	Liliopsides	Cyperales	26		Orysa_Os01g62260 ;Orysa_Os03g13070 ;Orysa_Os03g14030 ;Orysa_Os03g14050 ;Orysa_Os03g45960 ;Orysa_Os03g46070 ;Orysa_Os04g59370 ;Orysa_Os06g47600 ;Orysa_Os06g50240 ;Orysa_Os07g23470 ;Orysa_Os07g23730 ;Orysa_Os08g40600 ;Orysa_Os08g43510 ;Orysa_Os09g32280 ;Orysa_Os09g36560 ;Orysa_Os09g36580 ;Orysa_Os10g05600 ;Orysa_Os10g27280 ;Orysa_Os11g47944 ;Orysa_Os12g43380 ;Orysa_Os12g43390 ;Orysa_Os12g43430 ;Ory…
Zea diploperennis	Zeadi	Plant	Magnoliophyte	Liliopsides	Cyperales	1		Zeadi-75993883
Zea Mays	Zeama	Plant	Magnoliophyte	Liliopsides	Cyperales	29		Zeama-GRMZM2G149809_T01 ;Zeama-GRMZM2G138896_T01 ;Zeama-GRMZM2G154449_T01 ;Zeama-GRMZM2G346861_T02 ;Zeama-GRMZM2G148536_T03 ;Zeama-GRMZM2G038846_T01 ;Zeama-GRMZM2G100747_T02 ;Zeama-GRMZM2G136372_T01 ;Zeama-GRMZM2G125918_T01 ;Zeama-GRMZM2G039639_T01 ;Zeama-GRMZM2G374971_T01 ;Zeama-GRMZM2G092474_T01 ;Zeama-GRMZM2G476523_T01 ;Zeama-GRMZM2G049057_T02 ;Zeama-GRMZM2G023655_T01 ;Zeama-GRMZM2G340534_T01 …
Avena sativum	Avesa	Plant	Magnoliophyte	Liliopsides	Poales	3		Avesa-662353 ;Avesa-662351 ;Avesa-662349
Brachypodium distachyon	Bradi	Plant	Magnoliophyte	Liliopsides	Poales	24		Bradi-bradi1g13070.1 ;Bradi-bradi1g13060.1 ;Bradi-bradi4g03290.1 ;Bradi-bradi4g05430.1 ;Bradi-bradi4g05440.1 ;Bradi-bradi1g33540.1 ;Bradi-bradi3g04330.1 ;Bradi-bradi1g68340.1 ;Bradi-bradi1g68330.1 ;Bradi-bradi1g69280.1 ;Bradi-bradi4g34180.1 ;Bradi-bradi1g30120.1 ;Bradi-bradi3g21100.1 ;Bradi-bradi5g27280.1 ;Bradi-bradi4g36410.1 ;Bradi-bradi5g00550.1 ;Bradi-bradi3g07960.1 ;Bradi-bradi4g09220.1 ;Bra…
Secale cereale	Secce	Plant	Magnoliophyte	Liliopsides	Poales	2		Secce-3983146 ;Secce-3769677
Sorghum bicolor	Sorbi	Plant	Magnoliophyte	Liliopsides	Poales	36		Sorbi-Sb01g026270.1 ;Sorbi-Sb10g002870.1 ;Sorbi-Sb08g022440.1 ;Sorbi-Sb02g031130.1 ;Sorbi-Sb07g026880.1 ;Sorbi-Sb06g033910.1 ;Sorbi-Sb02g031120.1 ;Sorbi-Sb08g022380.1 ;Sorbi-Sb08g022370.1 ;Sorbi-Sb07g024920.1 ;Sorbi-Sb08g022420.1 ;Sorbi-Sb01g022110.1 ;Sorbi-Sb03g037720.1 ;Sorbi-Sb05g027850.1 ;Sorbi-Sb01g012710.1 ;Sorbi-Sb02g009940.1 ;Sorbi-Sb01g041290.1 ;Sorbi-Sb10g028130.1 ;Sorbi-Sb08g022410.1 ;…
Triticum aestivum	Triae	Plant	Magnoliophyte	Liliopsides	Poales	6		Triae-21879 ;triae-110836639 ;triae-1321999 ;Triae-20257409 ;Triae-21634914 ;Triae-14334171
Triticum monococcum	Trimo	Plant	Magnoliophyte	Liliopsides	Poales	1		Trimo-73921470
Musa acuminata	Musac	Plant	Magnoliophyte	Liliopsides	Zingiberales	1		Musac-88191901
Thaumatococcus daniellii	Thada	Plant	Magnoliophyte	Liliopsides	Zingiberales	2		Thada-121945718 ;Thada-512363
PLANTS-Magnioliophytes-Magnoliopsides (angiosperms-dicots)
Atriplex nummularia	Atrnu	Plant	Magnoliophyte	Magnoliopsides	Caryophyllales	1		Atrnu-166942
Chenopodium quinoa	Chequ	Plant	Magnoliophyte	Magnoliopsides	Caryophyllales	1		Chequ-21553002
Nepenthes ssp.	Nep.spp	Plant	Magnoliophyte	Magnoliopsides	Caryophyllales	7		Nep.spp-255740187 ;Nep.spp-255740183 ;Nep.spp-255740181 ;Nep.spp-255740179 ;Nep.spp-255740173 ;Nep.spp-85682819 ;Nep.spp-165292438
Piper colubrinum	Pipco	Plant	Magnoliophyte	Magnoliopsides	Piperales	1		Pipco-161375756
PLANTS-Magnioliophytes-Magnoliopsides-Asterids
Panax ginseng	Pangi	Plant	Magnoliophyte	Magnoliopsides	Apiales	1		Pangi-258598075
Helianthus annuus	Helan	Plant	Magnoliophyte	Magnoliopsides	Asterales	1		Helan-20385169
Sambucus nigra	Samni	Plant	Magnoliophyte	Magnoliopsides	Dipsacales	4	Yes	Samni-14290153 ;Samni-14290151 ;Samni-14290149 ;Samni-14290147
Actinidia deliciosa	Actde	Plant	Magnoliophyte	Magnoliopsides	Ericales	1	Yes	Actde-71057064
Camellia sinensis	Camsi	Plant	Magnoliophyte	Magnoliopsides	Ericales	1	Yes	Camsi-90995395
Mimulus guttatus	Mimgu	Plant	Magnoliophyte	Magnoliopsides	Lamiales	23		Mimgu-mgf013990m ;Mimgu-mgf010163m ;Mimgu-mgf007137m ;Mimgu-mgf002165m ;Mimgu-mgf007125m ;Mimgu-mgf013900m ;Mimgu-mgf023195m ;Mimgu-mgf025643m ;Mimgu-mgf007276m ;Mimgu-mgf011083m ;Mimgu-mg024725m ;Mimgu-mg024675m ;Mimgu-mgf017533m ;Mimgu-mgf009788m ;Mimgu-mgf002607m ;Mimgu-mgf016241m ;Mimgu-mgf016136m ;Mimgu-mgf012120m ;Mimgu-mgf007230m ;Mimgu-mgf021143m ;Mimgu-mgf013386m ;Mimgu-mgf007874m ;Mimgu…
Capsicum annuum	Capan	Plant	Magnoliophyte	Magnoliopsides	Solanales	3		Capan-170676256 ;Capan-32709124 ;Capan-16609959
Lycopersicon esculentum	Lyces	Plant	Magnoliophyte	Magnoliopsides	Solanales	4		Lyces-31095603 ;Lyces-20750097 ;Lyces-3747060 ;Lyces-1220537
Nicotiana glauca	Nicgl	Plant	Magnoliophyte	Magnoliopsides	Solanales	1		Nicgl-55294662
Nicotiana sylvestris	Nicsy	Plant	Magnoliophyte	Magnoliopsides	Solanales	1		Nicsy-1389554
Nicotiana tabacum	Nicta	Plant	Magnoliophyte	Magnoliopsides	Solanales	4		Nicta-46250717 ;Nicta-1709500 ;Nicta-4239765 ;Nicta-131017
Petunia x hybrida	Pethy	Plant	Magnoliophyte	Magnoliopsides	Solanales	1		Pethy-14165167
Solanum commersonii	Solco	Plant	Magnoliophyte	Magnoliopsides	Solanales	3		Solco-296774 ;Solco-21195 ;Solco-18277
Solanum dulcamara	Soldu	Plant	Magnoliophyte	Magnoliopsides	Solanales	1		Soldu-10445203
Solanum lycopersicum	Solly	Plant	Magnoliophyte	Magnoliopsides	Solanales	3		Solly-6093527 ;Solly-19315 ;Solly-7414370
Solanum nigrum	Solni	Plant	Magnoliophyte	Magnoliopsides	Solanales	2		Solni-19401633 ;Solni-19401631
Solanum phureja	Solph	Plant	Magnoliophyte	Magnoliopsides	Solanales	5		Solph-53830832 ;Solph-53830831 ;Solph-53830829 ;Solph-53801290 ;Solph-53801288
Solanum tuberosum	Soltu	Plant	Magnoliophyte	Magnoliopsides	Solanales	6		Soltu-53830847 ;Soltu-53830843 ;Soltu-53830839 ;Soltu-53830837 ;Soltu-53830845 ;Soltu-53830836
PLANTS-Magnioliophytes-Magnoliopsides-Rosids
Arabidopsis thaliana	Arath	Plant	Magnoliophyte	Magnoliopsides	Brassicales	22		Arath-AT1G18250.1 ;Arath-AT1G19320.1 ;Arath-AT1G20030.1 ;Arath-AT1G73620.1 ;Arath-AT1G75030.1 ;Arath-AT1G75040.1 ;Arath-AT1G75050.1 ;Arath-AT1G75800.1 ;Arath-AT1G77700.1 ;Arath-AT2G17860.1 ;Arath-AT2G28790.1 ;Arath-AT4G11650.1 ;Arath-AT4G18250.1 ;Arath-AT4G24180.1 ;Arath-AT4G36010.1 ;Arath-AT4G38660.1 ;Arath-AT4G38670.1 ;Arath-AT5G02140.1 ;Arath-AT5G24620.1 ;Arath-AT5G38280.1 ;Arath-AT5G40020.1 ;…
Brassica oleracea	Braol	Plant	Magnoliophyte	Magnoliopsides	Brassicales	1		Braol-27373045
Brassica rapa	Brara	Plant	Magnoliophyte	Magnoliopsides	Brassicales	2		Brara-157849666 ;Brara-2749943
Carica papaya	Carpa	Plant	Magnoliophyte	Magnoliopsides	Brassicales	16	Yes	Carpa-supercontig_12.208 ;Carpa-supercontig_64.46 ;Carpa-supercontig_3.404 ;Carpa-supercontig_37.166 ;Carpa-supercontig_6.263 ;Carpa-supercontig_26.58 ;Carpa-supercontig_6.262 ;Carpa-supercontig_3.403 ;Carpa-supercontig_14.229 ;Carpa-supercontig_3.185 ;Carpa-supercontig_37.167 ;Carpa-supercontig_64.162 ;Carpa-supercontig_169.10 ;Carpa-supercontig_190.4 ;Carpa-supercontig_1.433 ;Carpa-supercontig_…
Cucumis sativus	Cucsa	Plant	Magnoliophyte	Magnoliopsides	Cucurbitales	28		Cucsa-Cucsa.302870.1 ;Cucsa-Cucsa.302860.1 ;Cucsa-Cucsa.358490.1 ;Cucsa-Cucsa.248480.1 ;Cucsa-Cucsa.232390.1 ;Cucsa-Cucsa.322670.1 ;Cucsa-Cucsa.043650.1 ;Cucsa-Cucsa.322660.1 ;Cucsa-Cucsa.169010.1 ;Cucsa-Cucsa.322430.1 ;Cucsa-Cucsa.121890.1 ;Cucsa-Cucsa.124880.1 ;Cucsa-Cucsa.159960.1 ;Cucsa-Cucsa.049530.1 ;Cucsa-Cucsa.169020.1 ;Cucsa-Cucsa.306480.1 ;Cucsa-Cucsa.343100.1 ;Cucsa-Cucsa.285410.1 ;Cuc…
Cicer arietinum	Cicar	Plant	Magnoliophyte	Magnoliopsides	Fabales	1		Cicar-3549691
Glycine Max	Glyma	Plant	Magnoliophyte	Magnoliopsides	Fabales	38		Glyma-Glyma01g42670.1 ;Glyma-Glyma05g38110.1 ;Glyma-Glyma05g38130.1 ;Glyma-Glyma11g02770.1 ;Glyma-Glyma01g42660.1 ;Glyma-Glyma14g08390.1 ;Glyma-Glyma17g36680.1 ;Glyma-Glyma12g03510.1 ;Glyma-Glyma13g02680.1 ;Glyma-Glyma11g08240.1 ;Glyma-Glyma02g05320.1 ;Glyma-Glyma11g08250.1 ;Glyma-Glyma06g14390.1 ;Glyma-Glyma14g36740.1 ;Glyma-Glyma16g23640.1 ;Glyma-Glyma01g37020.1 ;Glyma-Glyma02g38550.1 ;Glyma-Gl…
Medicago truncatula	Medtr	Plant	Magnoliophyte	Magnoliopsides	Fabales	16		Medtr-Medtr5g010810.1 ;Medtr-Medtr5g077390.1 ;Medtr-Medtr5g065310.1 ;Medtr-Medtr8g089710.1 ;Medtr-Medtr5g022280.1 ;Medtr-Medtr4g155060.1 ;Medtr-Medtr1g031340.1 ;Medtr-Medtr5g022250.1 ;Medtr-Medtr8g040280.1 ;Medtr-Medtr3g156500.1 ;Medtr-Medtr8g065620.1 ;Medtr-Medtr7g124050.1 ;Medtr-Medtr8g089750.1 ;Medtr-Medtr6g010140.1 ;Medtr-Medtr5g023750.1 ;Medtr-Medtr2g087880.1
Trifolium pratense	Tripr	Plant	Magnoliophyte	Magnoliopsides	Fabales	1		Tripr-84468318
Castaena sativa	Cassa	Plant	Magnoliophyte	Magnoliopsides	Fagales	1	Yes	Cassa-25091419
Benincasa hispida	Benhi	Plant	Magnoliophyte	Magnoliopsides	Malpighiales	1		Benhi-5823278
Linum usitatissimum	Linus	Plant	Magnoliophyte	Magnoliopsides	Malpighiales	1		Linus-27501864
Manihot esculenta	Manes	Plant	Magnoliophyte	Magnoliopsides	Malpighiales	27	Yes	Manes-Cassava21895.m1 ;Manes-Cassava33830.m1 ;Manes-Cassava19358.valid.m1 ;Manes-Cassava28957.valid.m1 ;Manes-Cassava23476.valid.m1 ;Manes-Cassava29160.valid.m1 ;Manes-Cassava11767.valid.m1 ;Manes-Cassava24931.valid.m1 ;Manes-Cassava545.valid.m1 ;Manes-Cassava18171.valid.m1 ;Manes-Cassava13199.valid.m1 ;Manes-Cassava3257.m1 ;Manes-Cassava38114.valid.m1 ;Manes-Cassava17230.m1 ;Manes-Cassava46916.m…
Populus trichocarpa	Poptr	Plant	Magnoliophyte	Magnoliopsides	Malpighiales	42	Yes	Poptr-POPTR_0009s03410 ;Poptr-POPTR_0001s22880 ;Poptr-POPTR_0001s22810 ;Poptr-POPTR_0001s24430 ;Poptr-POPTR_0002s02200 ;Poptr-POPTR_0009s13510 ;Poptr-POPTR_0012s04520 ;Poptr-POPTR_0001s09000 ;Poptr-POPTR_0001s22850 ;Poptr-POPTR_0001s22900 ;Poptr-POPTR_0012s00430 ;Poptr-POPTR_0001s22870 ;Poptr-POPTR_0001s22920 ;Poptr-POPTR_0001s22930 ;Poptr-POPTR_0001s22960 ;Poptr-POPTR_0005s11480 ;Poptr-POPTR_000…
Ricinus communis	Ricco	Plant	Magnoliophyte	Magnoliopsides	Malpighiales	22	Yes	Ricco-30190.m011162 ;Ricco-30190.m011161 ;Ricco-30190.m011163 ;Ricco-30152.m002402 ;Ricco-29492.m000071 ;Ricco-29656.m000493 ;Ricco-30170.m014198 ;Ricco-29741.m000147 ;Ricco-30170.m013991 ;Ricco-28828.m000071 ;Ricco-30170.m014199 ;Ricco-30154.m001136 ;Ricco-30078.m002244 ;Ricco-29405.m000162 ;Ricco-30116.m000371 ;Ricco-29568.m000282 ;Ricco-30143.m001165 ;Ricco-29876.m000248 ;Ricco-29822.m003443 ;…
Gossypium barbadense	Gosba	Plant	Magnoliophyte	Magnoliopsides	Malvales	1	Yes	Gosba-119657126
Gossypium hirsutum	Goshi	Plant	Magnoliophyte	Magnoliopsides	Malvales	2	Yes	Goshi-34538351 ;Goshi-34538350
Theobroma cacao	Theca	Plant	Magnoliophyte	Magnoliopsides	Malvales	1	Yes	Theca-88193285
Fragaria x ananassa	Fraan	Plant	Magnoliophyte	Magnoliopsides	Rosales	2		Fraan-84322434 ;Fraan-6470277
Ficus awkeotsang	Ficaw	Plant	Magnoliophyte	Magnoliopsides	Rosales	1	Yes	Ficaw-82621251
Ficus pumila var. awkeotsang	Ficpu	Plant	Magnoliophyte	Magnoliopsides	Rosales	2	Yes	Ficpu-82621249 ;Ficpu-82621247
Malus domestica	Maldo	Plant	Magnoliophyte	Magnoliopsides	Rosales	2	Yes	Maldo-83853953 ;Maldo-3643249
Prunus avium	Pruav	Plant	Magnoliophyte	Magnoliopsides	Rosales	1	Yes	Pruav-1729981
Prunus dulcis	Prudu	Plant	Magnoliophyte	Magnoliopsides	Rosales	1	Yes	Prudu-190613941
Prunus persica	Prupe	Plant	Magnoliophyte	Magnoliopsides	Rosales	28	Yes	Prupe-ppa010473m ;Prupe-ppa010621m ;Prupe-ppa011053m ;Prupe-ppa021092m ;Prupe-ppa016268m ;Prupe-ppa019495m ;Prupe-ppa009575m ;Prupe-ppa009119m ;Prupe-ppa025994m ;Prupe-ppa010458m ;Prupe-ppa010031m ;Prupe-ppa008035m ;Prupe-ppa010479m ;Prupe-ppa010522m ;Prupe-ppa010658m ;Prupe-ppa008483m ;Prupe-ppa018211m ;Prupe-ppa010568m ;Prupe-ppa018160m ;Prupe-ppa010418m ;Prupe-ppa009841m ;Prupe-ppa019465m ;Pru…
Pyrus pyrifolia	Pyrpy	Plant	Magnoliophyte	Magnoliopsides	Rosales	6	Yes	Pyrpy-3241854 ;Pyrpy-225637998 ;Pyrpy-225637996 ;Pyrpy-225637994 ;Pyrpy-225637992 ;Pyrpy-208436016
Vitis riparia	Vitri	Plant	Magnoliophyte	Magnoliopsides	Rosales	1	Yes	Vitri-5881239
Vitis vinifera	Vitvi	Plant	Magnoliophyte	Magnoliopsides	Rosales	18	Yes	Vitvi-GSVIVT00001109001 ;Vitvi-GSVIVT00001114001 ;Vitvi-GSVIVT00001102001 ;Vitvi-GSVIVT00001103001 ;Vitvi-GSVIVT00001110001 ;Vitvi-GSVIVT00001108001 ;Vitvi-GSVIVT00001105001 ;Vitvi-GSVIVT00001104001 ;Vitvi-GSVIVT00014402001 ;Vitvi-GSVIVT00015335001 ;Vitvi-GSVIVT00014680001 ;Vitvi-GSVIVT00000591001 ;Vitvi-GSVIVT00036771001 ;Vitvi-GSVIVT00037139001 ;Vitvi-GSVIVT00026571001 ;Vitvi-GSVIVT00021354001 …
